# Supplementary material for: The BRCA1ness signature is associated significantly with response to PARP inhibitor treatment versus control in the I-SPY 2 randomized neoadjuvant setting
Source: Breast Cancer Res. 2017 Aug 25;19:99. doi: 10.1186/s13058-017-0861-2 (PMC5574249; doi:10.1186/s13058-017-0861-2)
Supplement: Supplementary file 1 — BRCA1ness signature genes. (XLSX 40 kb) [file 13058_2017_861_MOESM1_ESM.xlsx]

## Sheet: Sheet1
77_genes	BRCA1ness template Pearson correlations	non-BRCAness template Pearson correlations
ABCA6	7.30196	8.38524
ACTR3B	10.5774	9.04518
ADRB2	8.07375	9.19845
AMICA1	10.2356	11.7095
ATP8A1	8.77178	9.8349
AURKB	7.49329	6.68049
B3GNT5	10.3927	9.53956
BASP1	11.3241	12.5547
C10orf35	10.8993	9.91151
CCNA2	8.05487	7.16276
CDC20	9.72814	8.60256
CDCA3	9.39751	8.21557
CDCA5	11.0252	9.99666
CDCA7	10.4888	9.29827
CDCA8	11.164	9.85742
CDT1	10.1757	8.95665
CENPA	9.54837	8.51044
CENPF	12.8193	11.6789
CEP55	10.5414	9.87586
CFD	10.8516	12.2378
CHAF1B	10.6451	9.58968
CITED4	13.3225	11.9954
CLEC10A	7.84066	9.24177
DSC2	7.71839	6.74345
ELF5	10.5936	7.20752
EXO1	9.01905	8.10096
FAM64A	9.98788	9.09753
FOXM1	9.52411	8.27299
FUCA1	10.0331	10.8475
GABBR2	7.97625	5.91099
GIMAP5	8.37318	9.3258
GIMAP7	9.35936	10.6459
GMFG	11.5414	12.5866
HDC	6.92812	8.13514
HIST1H1A	8.72784	6.93023
HORMAD1	8.52229	6.30787
HRASLS	9.12482	7.81304
IQGAP3	10.0545	8.98406
ITM2A	8.42785	9.84376
KCNK5	10.9455	8.79736
KLF2	11.9768	12.8264
KRTCAP3	10.4057	8.80403
LILRB5	7.79663	8.84654
LRMP	8.39325	9.41772
MCM10	8.12683	7.14694
MCM2	10.5963	9.69644
MELK	10.0619	8.73806
MFAP4	9.79245	11.5136
MIAT	9.34293	10.4423
NRTN	7.93433	6.3835
OGN	6.56437	8.06316
PADI2	8.96361	7.35676
PHGDH	11.0113	9.46167
PLCB4	7.68896	6.82814
PLEKHB1	10.7351	8.50292
PROM1	8.63842	6.84554
PSAT1	10.3812	9.10367
PTCRA	6.48649	7.12332
PTGDS	10.5421	12.1354
RAD51AP1	8.71022	7.95955
ROPN1	11.3636	7.33707
ROPN1B	9.9051	6.52201
RPL39L	10.1103	9.04438
SCML4	5.86286	6.11779
SLC40A1	9.41511	11.034
SLC7A8	7.79452	8.84956
SUV39H2	9.91068	8.95461
TBC1D10C	10.1024	11.3131
TBC1D9	7.53825	7.81722
TFCP2L1	10.39	8.14154
TMEM38A	8.50779	7.62093
TPX2	10.3903	9.31828
TRIM2	10.4014	8.89583
TTK	8.39783	7.41958
TTYH1	12.2326	9.23916
UGT8	8.06478	6.59677
VGLL1	9.50145	6.75217
