# Supplementary material for: The BRCA1ness signature is associated significantly with response to PARP inhibitor treatment versus control in the I-SPY 2 randomized neoadjuvant setting
Source: Breast Cancer Res. 2017 Aug 25;19:99. doi: 10.1186/s13058-017-0861-2 (PMC5574249; doi:10.1186/s13058-017-0861-2)
Supplement: Supplementary file 2 — I-SPY 2 Trial participating sites and institutional review boards (IRB). (XLSX 48 kb) [file 13058_2017_861_MOESM2_ESM.xlsx]

## Sheet: Sheet1
Participation Site Ethical Body
Avera Cancer Institute IRB
British Colombia Cancer Agency IRB
Emory University IRB
Georgetown University IRB
Loyola University Chicago Medical Center IRB
Innova Fairfax Hospital IRB
Mayo Clinic, Arizona IRB
Mayo Clinic, Rochester IRB
H. Lee Moffitt Cancer Center and Research Institute IRB
Oregon Health and Sciences University IRB
Swedish Cancer Institute IRB
University of Alibama at Birmingham IRB
University of Arizona, IRB
University of California, San Diego IRB
University of California, San Franscico IRB
University of Chicago IRB
University of Colorado, Denver IRB
University of Kansas IRB
University of Minnesota IRB
University of Pennsylvania IRB
University of Texas, MD Anderson Cancer Center IRB
University of Southern California IRB
University of Texas Southwestern Medical Center IRB
University of Washington IRB
